# Supplementary material for: Research on the evolution and driving forces of the manufacturing industry during the “13th five-year plan” period in Jiangsu province of China based on natural language processing
Source: PLoS One. 2021 Aug 18;16(8):e0256162. doi: 10.1371/journal.pone.0256162 (PMC8372942; doi:10.1371/journal.pone.0256162)
Supplement: S1 File — (CSV) [file pone.0256162.s002.csv]

OBJECTID	type	x	y	year
1	AF	119.168572	34.144097	2015
2	AF	118.264476	34.215247	2015
3	AF	119.015419	34.075972	2015
4	AF	116.411279	34.738993	2015
5	AF	118.633669	33.055171	2015
6	AF	118.104857	34.53637	2015
7	AF	118.476017	33.741054	2015
8	AF	118.466796	34.360921	2015
9	AF	119.158399	33.578343	2015
10	AF	119.161568	32.40889	2015
11	AF	120.301838	32.502987	2015
12	AF	120.701935	31.541333	2015
13	AF	118.763971	32.04057	2015
14	AF	120.638949	31.613634	2015
15	AF	119.66017	31.94431	2015
16	AF	119.65958	31.696723	2015
17	AF	120.229697	31.748278	2015
18	AF	120.638409	30.870191	2015
19	AF	121.597	32.071731	2015
20	AF	119.658054	31.398635	2015
21	AF	118.594709	31.838923	2015
22	AF	120.637933	31.274873	2015
23	AF	120.637906	31.442794	2015
24	AF	120.637902	31.362293	2015
25	AF	120.22908	33.36428	2015
26	AF	120.228871	31.685843	2015
27	AF	120.228757	33.782189	2015
28	AF	120.228733	33.775716	2015
29	AF	120.22857	31.624699	2015
30	AF	120.22841	31.648431	2015
31	AF	121.595894	32.078518	2015
32	AF	116.610596	34.711921	2015
33	AF	120.637342	30.900846	2015
34	AF	120.637117	31.243744	2015
35	AF	121.595581	32.043548	2015
36	AF	121.595409	32.066318	2015
37	AF	120.63678	31.256962	2015
38	AF	121.59505	32.064651	2015
39	AF	120.227699	33.7752	2015
40	AF	120.22761	31.878993	2015
41	AF	119.652666	32.154287	2015
42	AF	119.652587	32.820436	2015
43	AF	116.608125	34.594013	2015
44	AF	120.63658	31.29231	2015
45	AF	120.636531	31.29379	2015
46	AF	120.636409	31.331477	2015
47	AF	120.227174	31.638804	2015
48	AF	120.226973	31.842784	2015
49	AF	121.593931	32.061416	2015
50	AF	120.636249	31.330985	2015
51	AF	120.636231	30.974114	2015
52	AF	120.635888	31.372702	2015
53	AF	121.593717	32.060601	2015
54	AF	121.593657	32.074713	2015
55	AF	121.593657	32.073359	2015
56	AF	120.635808	30.960298	2015
57	AF	120.635711	31.335309	2015
58	AF	120.225593	31.5892	2015
59	AF	121.593236	32.05701	2015
60	AF	120.63536	31.460621	2015
61	AF	120.63521	31.35619	2015
62	AF	120.224785	31.683173	2015
63	AF	119.648155	32.30891	2015
64	AF	119.647778	31.829907	2015
65	AF	119.647611	32.300255	2015
66	AF	120.634258	31.33136	2015
67	AF	121.260139	31.890997	2015
68	AF	120.223572	31.918148	2015
69	AF	119.646868	31.670215	2015
70	AF	120.633634	31.309059	2015
71	AF	120.633456	31.757701	2015
72	AF	120.221788	32.031049	2015
73	AF	120.632743	30.860244	2015
74	AF	120.632659	31.377953	2015
75	AF	120.632589	31.275506	2015
76	AF	120.2211	33.317217	2015
77	AF	118.581738	31.832262	2015
78	AF	120.632309	31.171874	2015
79	AF	120.632173	31.304137	2015
80	AF	120.220679	31.64856	2015
81	AF	118.581125	33.713563	2015
82	AF	119.643094	34.137831	2015
83	AF	120.220133	31.752986	2015
84	AF	119.641542	31.997413	2015
85	AF	120.631557	31.840302	2015
86	AF	120.63133	30.889689	2015
87	AF	120.631253	31.461739	2015
88	AF	120.631236	31.276972	2015
89	AF	120.219446	31.645315	2015
90	AF	119.64002	31.834208	2015
91	AF	119.639098	31.219195	2015
92	AF	118.578962	33.017524	2015
93	AF	120.218751	32.573091	2015
94	AF	120.630533	31.253485	2015
95	AF	118.577144	32.134496	2015
96	AF	120.218493	31.653506	2015
97	AF	120.630121	31.311741	2015
98	AF	120.629968	31.16371	2015
99	AF	120.629937	31.390411	2015
100	AF	119.63721	31.2535	2015
101	AF	119.637091	31.86101	2015
102	AF	120.62967	31.807419	2015
103	AF	120.629571	31.464661	2015
104	AF	120.6295	32.8142	2015
105	AF	119.63562	32.030059	2015
106	AF	119.635356	31.747852	2015
107	AF	119.63529	33.603474	2015
108	AF	119.634873	31.635184	2015
109	AF	120.62921	31.249237	2015
110	AF	121.587686	31.828299	2015
111	AF	120.629117	31.377805	2015
112	AF	120.62909	31.266928	2015
113	AF	121.253942	31.890477	2015
114	AF	119.630923	31.99355	2015
115	AF	117.325736	34.301347	2015
116	AF	120.62838	30.903315	2015
117	AF	117.324622	34.528644	2015
118	AF	119.628705	31.228713	2015
119	AF	120.214569	31.588766	2015
120	AF	120.214456	31.559094	2015
121	AF	118.571635	33.000711	2015
122	AF	119.626879	32.013392	2015
123	AF	121.586222	31.904521	2015
124	AF	118.56962	31.790602	2015
125	AF	120.627267	31.283772	2015
126	AF	120.626961	31.283489	2015
127	AF	120.626907	31.672747	2015
128	AF	120.626654	31.283389	2015
129	AF	120.626594	31.32565	2015
130	AF	120.626578	31.316738	2015
131	AF	119.623619	32.02257	2015
132	AF	119.623078	31.258292	2015
133	AF	121.251153	31.899325	2015
134	AF	120.626371	30.904129	2015
135	AF	120.626264	31.343093	2015
136	AF	119.622152	32.49952	2015
137	AF	120.212708	31.896936	2015
138	AF	120.21259	33.38235	2015
139	AF	120.21254	31.62015	2015
140	AF	118.565585	32.987221	2015
141	AF	118.56554	32.987493	2015
142	AF	119.62089	32.09607	2015
143	AF	119.62072	31.998291	2015
144	AF	119.62072	31.998291	2015
145	AF	119.620259	34.177318	2015
146	AF	118.564451	33.658578	2015
147	AF	120.625646	31.341505	2015
148	AF	119.619804	33.308336	2015
149	AF	120.625207	31.49887	2015
150	AF	121.582847	32.059899	2015
151	AF	120.2107	31.633003	2015
152	AF	118.562051	31.837609	2015
153	AF	118.561806	32.955823	2015
154	AF	119.615513	34.150003	2015
155	AF	120.624141	31.306158	2015
156	AF	120.20996	32.64413	2015
157	AF	119.61407	32.499187	2015
158	AF	119.61359	34.158893	2015
159	AF	120.623927	31.344325	2015
160	AF	119.612828	32.009707	2015
161	AF	119.61245	32.00772	2015
162	AF	120.623391	30.895122	2015
163	AF	120.623069	32.128682	2015
164	AF	117.315132	34.281072	2015
165	AF	120.208759	32.478658	2015
166	AF	119.6121	33.603145	2015
167	AF	119.61173	33.60379	2015
168	AF	119.61151	32.516647	2015
169	AF	120.622621	31.301838	2015
170	AF	120.622566	31.169679	2015
171	AF	119.609956	34.16692	2015
172	AF	119.609742	33.037038	2015
173	AF	120.621373	31.367706	2015
174	AF	119.608499	31.231216	2015
175	AF	120.62095	31.311828	2015
176	AF	120.620879	31.289603	2015
177	AF	120.620425	31.263603	2015
178	AF	116.576037	34.683564	2015
179	AF	119.606118	32.275224	2015
180	AF	119.605875	33.591592	2015
181	AF	119.605797	32.393272	2015
182	AF	119.60577	32.393582	2015
183	AF	119.605572	31.261284	2015
184	AF	119.605129	32.005313	2015
185	AF	121.243687	31.892437	2015
186	AF	120.206401	33.331726	2015
187	AF	120.619759	31.775106	2015
188	AF	120.619546	31.428443	2015
189	AF	120.619523	31.360211	2015
190	AF	120.619465	31.41297	2015
191	AF	120.619465	31.278581	2015
192	AF	119.60488	32.16323	2015
193	AF	120.619278	31.301681	2015
194	AF	120.618988	31.850334	2015
195	AF	120.20567	31.703459	2015
196	AF	121.24251	31.55425	2015
197	AF	119.60351	32.40539	2015
198	AF	118.547107	32.984787	2015
199	AF	120.618817	31.278383	2015
200	AF	120.618612	31.29269	2015
201	AF	119.60215	31.873369	2015
202	AF	120.618312	31.229345	2015
203	AF	119.601204	32.411222	2015
204	AF	119.600509	32.005405	2015
205	AF	119.600502	31.730012	2015
206	AF	119.600344	34.214309	2015
207	AF	119.599823	34.210822	2015
208	AF	120.617212	31.257159	2015
209	AF	119.598521	31.419614	2015
210	AF	119.598203	31.745756	2015
211	AF	119.598018	31.747156	2015
212	AF	119.597808	34.205897	2015
213	AF	120.617123	31.253301	2015
214	AF	120.616905	31.312702	2015
215	AF	120.616822	31.303728	2015
216	AF	118.54058	32.979058	2015
217	AF	116.570172	34.840537	2015
218	AF	116.569612	34.704851	2015
219	AF	120.616502	31.303869	2015
220	AF	121.23957	31.930744	2015
221	AF	119.596058	34.212077	2015
222	AF	119.595977	32.425246	2015
223	AF	119.595974	31.216262	2015
224	AF	119.59579	31.760304	2015
225	AF	119.595548	33.683836	2015
226	AF	120.202329	31.843315	2015
227	AF	121.238172	31.499326	2015
228	AF	120.615768	31.538791	2015
229	AF	120.615686	31.53946	2015
230	AF	119.594756	31.755892	2015
231	AF	119.594307	34.205241	2015
232	AF	118.537077	32.97431	2015
233	AF	120.615495	31.34108	2015
234	AF	120.20163	33.345046	2015
235	AF	120.614914	31.242601	2015
236	AF	120.201423	33.348337	2015
237	AF	120.614778	31.254335	2015
238	AF	118.533893	31.943871	2015
239	AF	119.590578	31.207976	2015
240	AF	119.58998	31.251909	2015
241	AF	119.589836	31.175388	2015
242	AF	119.589522	31.760806	2015
243	AF	120.200473	32.358371	2015
244	AF	120.200362	33.346183	2015
245	AF	119.588789	31.202384	2015
246	AF	119.588065	31.203208	2015
247	AF	120.614211	31.344149	2015
248	AF	120.614211	31.344149	2015
249	AF	120.61421	31.344149	2015
250	AF	119.427751	32.380213	2015
251	AF	120.557915	31.296634	2015
252	AF	121.139642	32.320938	2015
253	AF	119.426787	32.228248	2015
254	AF	118.34337	33.927679	2015
255	AF	120.151777	31.840896	2015
256	AF	120.557123	31.349334	2015
257	AF	120.556881	31.388472	2015
258	AF	119.424226	32.377251	2015
259	AF	119.42298	32.896712	2015
260	AF	118.34179	33.92183	2015
261	AF	118.339968	33.815047	2015
262	AF	118.339916	33.816306	2015
263	AF	118.339481	33.919934	2015
264	AF	118.339095	33.816633	2015
265	AF	120.556278	32.889072	2015
266	AF	120.55611	31.320949	2015
267	AF	119.419788	32.384813	2015
268	AF	119.41904	32.086355	2015
269	AF	118.338819	34.136853	2015
270	AF	119.41829	31.731827	2015
271	AF	119.417846	32.20674	2015
272	AF	117.217216	34.289076	2015
273	AF	120.15023	32.25608	2015
274	AF	120.150208	31.840958	2015
275	AF	120.149982	33.380708	2015
276	AF	118.337021	33.912632	2015
277	AF	119.417424	31.74006	2015
278	AF	119.417234	32.427375	2015
279	AF	119.416771	32.378559	2015
280	AF	120.149687	32.476526	2015
281	AF	120.149617	33.380572	2015
282	AF	117.216423	34.288592	2015
283	AF	119.416332	31.783039	2015
284	AF	119.416332	31.783041	2015
285	AF	119.416089	32.405379	2015
286	AF	120.149269	31.568107	2015
287	AF	118.33261	34.379299	2015
288	AF	118.332201	34.378723	2015
289	AF	118.332201	34.378724	2015
290	AF	121.13386	31.4658	2015
291	AF	121.133716	31.465064	2015
292	AF	119.414455	32.352811	2015
293	AF	119.41367	31.869059	2015
294	AF	120.55363	31.431896	2015
295	AF	120.553595	31.623683	2015
296	AF	118.330471	34.369551	2015
297	AF	117.215425	34.261668	2015
298	AF	120.147948	33.353859	2015
299	AF	120.1479	33.363258	2015
300	AF	120.147837	33.396567	2015
301	AF	119.412133	32.15286	2015
302	AF	117.214239	34.240927	2015
303	AF	119.411375	32.384032	2015
304	AF	119.41118	32.384139	2015
305	AF	119.41118	32.384138	2015
306	AF	119.41088	32.393889	2015
307	AF	117.213869	34.271999	2015
308	AF	120.55267	31.596189	2015
309	AF	120.552358	31.271791	2015
310	AF	119.410596	32.19485	2015
311	AF	119.410484	32.194836	2015
312	AF	120.551981	30.831311	2015
313	AF	120.55198	30.831311	2015
314	AF	121.12877	31.51109	2015
315	AF	119.408514	32.369744	2015
316	AF	118.325114	32.831671	2015
317	AF	120.14589	31.834543	2015
318	AF	117.212367	34.197448	2015
319	AF	119.407074	32.415525	2015
320	AF	118.323746	34.344696	2015
321	AF	118.323682	33.942783	2015
322	AF	120.551523	32.201518	2015
323	AF	121.126284	31.449851	2015
324	AF	120.550888	31.888074	2015
325	AF	120.145143	32.502963	2015
326	AF	120.145058	33.33872	2015
327	AF	119.40449	32.20721	2015
328	AF	117.211404	34.309151	2015
329	AF	120.55042	31.278728	2015
330	AF	120.550305	32.535535	2015
331	AF	118.320599	34.340987	2015
332	AF	119.403897	32.176305	2015
333	AF	119.403271	32.174109	2015
334	AF	120.549984	31.187848	2015
335	AF	118.318951	34.344142	2015
336	AF	118.318949	34.344143	2015
337	AF	119.40304	32.368681	2015
338	AF	119.402581	32.391735	2015
339	AF	119.402349	32.204133	2015
340	AF	119.402249	32.422232	2015
341	AF	121.124241	31.451434	2015
342	AF	121.123745	31.837152	2015
343	AF	120.549766	31.87602	2015
344	AF	118.318127	34.338343	2015
345	AF	118.317396	33.958049	2015
346	AF	119.402115	32.289247	2015
347	AF	119.402097	34.30855	2015
348	AF	121.12147	31.312526	2015
349	AF	118.315361	33.936599	2015
350	AF	119.400641	32.373657	2015
351	AF	119.400576	33.351369	2015
352	AF	120.54884	31.966699	2015
353	AF	120.548676	30.821122	2015
354	AF	119.399245	32.374935	2015
355	AF	120.548483	31.891106	2015
356	AF	120.142844	33.399428	2015
357	AF	120.547954	31.769861	2015
358	AF	119.398491	32.385872	2015
359	AF	120.142256	33.375203	2015
360	AF	120.142256	33.375203	2015
361	AF	120.142096	33.338077	2015
362	AF	120.14206	31.685419	2015
363	AF	120.142056	32.585589	2015
364	AF	120.5475	31.43971	2015
365	AF	120.547316	31.255977	2015
366	AF	120.14153	31.83403	2015
367	AF	120.141476	31.831822	2015
368	AF	119.395337	31.789035	2015
369	AF	119.395256	33.246721	2015
370	AF	118.311668	33.875397	2015
371	AF	121.117574	31.507946	2015
372	AF	120.141274	31.831201	2015
373	AF	120.141132	32.047589	2015
374	AF	120.546455	31.836226	2015
375	AF	119.394844	32.396503	2015
376	AF	120.140657	33.321258	2015
377	AF	120.140606	31.889877	2015
378	AF	120.546346	31.516551	2015
379	AF	120.546204	32.419934	2015
380	AF	120.54614	32.213675	2015
381	AF	121.115783	31.450243	2015
382	AF	119.393186	31.790239	2015
383	AF	120.140037	33.369455	2015
384	AF	119.39255	31.790663	2015
385	AF	119.392294	32.337967	2015
386	AF	117.205396	34.271587	2015
387	AF	120.545468	32.439305	2015
388	AF	121.112958	31.454765	2015
389	AF	119.390902	31.78831	2015
390	AF	120.545062	31.37765	2015
391	AF	120.544973	31.750868	2015
392	AF	120.544961	31.83291	2015
393	AF	121.11222	31.31324	2015
394	AF	119.389727	31.675207	2015
395	AF	120.13895	33.38197	2015
396	AF	120.54475	30.875651	2015
397	AF	120.544515	31.346238	2015
398	AF	120.54449	31.267129	2015
399	AF	117.204502	34.238136	2015
400	AF	121.110619	31.568756	2015
401	AF	118.304594	33.902016	2015
402	AF	119.388628	31.423956	2015
403	AF	119.38803	32.372684	2015
404	AF	120.544247	31.265291	2015
405	AF	121.110611	31.595683	2015
406	AF	120.138168	31.721216	2015
407	AF	120.543766	32.409094	2015
408	AF	119.387685	31.423635	2015
409	AF	118.301139	33.909571	2015
410	AF	117.203661	34.223877	2015
411	AF	120.137567	31.567728	2015
412	AF	121.107926	31.42188	2015
413	AF	120.543286	31.429672	2015
414	AF	119.385702	32.36525	2015
415	AF	118.300208	33.913281	2015
416	AF	118.29975	33.900215	2015
417	AF	117.203377	34.223504	2015
418	AF	121.107175	31.300306	2015
419	AF	120.542802	31.775689	2015
420	AF	119.384871	31.57105	2015
421	AF	119.384444	32.451141	2015
422	AF	119.384378	31.825059	2015
423	AF	119.384007	32.354366	2015
424	AF	118.298645	33.904529	2015
425	AF	117.203121	34.26591	2015
426	AF	117.203098	34.236617	2015
427	AF	120.542693	31.529233	2015
428	AF	120.136787	32.535822	2015
429	AF	120.136708	32.748758	2015
430	AF	121.104488	31.300112	2015
431	AF	120.54225	32.271417	2015
432	AF	120.542103	31.180106	2015
433	AF	117.202647	34.224844	2015
434	AF	117.202594	34.259602	2015
435	AF	120.136181	32.587437	2015
436	AF	120.136066	31.757658	2015
437	AF	119.380859	32.362001	2015
438	AF	120.542063	31.836369	2015
439	AF	120.54197	31.777389	2015
440	AF	118.294685	33.954544	2015
441	AF	121.10196	31.295419	2015
442	AF	121.101675	31.295455	2015
443	AF	121.101298	31.435931	2015
444	AF	118.293617	33.378102	2015
445	AF	120.135377	33.372549	2015
446	AF	121.100326	31.451143	2015
447	AF	121.10004	31.436772	2015
448	AF	120.54081	31.347912	2015
449	AF	120.540805	32.381674	2015
450	AF	120.13498	32.705666	2015
451	AF	120.13497	31.569659	2015
452	AF	118.292884	33.914689	2015
453	AF	118.292848	33.73993	2015
454	AF	118.292769	33.912599	2015
455	AF	118.291605	33.956083	2015
456	AF	121.098926	31.479013	2015
457	AF	121.0987	31.438138	2015
458	AF	119.37521	32.344359	2015
459	AF	120.540657	31.523392	2015
460	AF	118.290246	33.951214	2015
461	AF	121.0985	31.645085	2015
462	AF	117.200195	34.256908	2015
463	AF	120.54	30.820994	2015
464	AF	120.1341	32.50119	2015
465	AF	117.199546	34.27189	2015
466	AF	121.09519	31.316638	2015
467	AF	118.286683	34.209453	2015
468	AF	120.539411	30.836014	2015
469	AF	120.539391	31.326626	2015
470	AF	121.094456	31.442957	2015
471	AF	120.538966	31.815331	2015
472	AF	121.093455	31.458029	2015
473	AF	120.538887	31.888197	2015
474	AF	120.538666	31.623851	2015
475	AF	119.366844	34.123684	2015
476	AF	119.366614	34.12389	2015
477	AF	118.966919	31.85936	2015
478	AF	119.9972	31.929705	2015
479	AF	119.996513	31.701749	2015
480	AF	120.40394	33.1865	2015
481	AF	118.964025	33.014962	2015
482	AF	118.032255	34.524865	2015
483	AF	120.40316	31.569192	2015
484	AF	120.403091	31.569038	2015
485	AF	118.962821	32.052816	2015
486	AF	120.849084	32.741624	2015
487	AF	119.995438	31.859546	2015
488	AF	118.961071	31.791078	2015
489	AF	118.961004	32.380827	2015
490	AF	118.959617	33.018661	2015
491	AF	120.848989	32.073068	2015
492	AF	120.848989	32.073068	2015
493	AF	118.958602	32.369646	2015
494	AF	120.847607	31.017049	2015
495	AF	118.956459	32.161665	2015
496	AF	119.993506	31.776075	2015
497	AF	118.954464	31.347627	2015
498	AF	120.84678	31.008795	2015
499	AF	120.846492	32.023585	2015
500	AF	120.846158	32.739102	2015
501	AF	120.845543	31.04803	2015
502	AF	118.951217	31.795762	2015
503	AF	118.024679	33.851981	2015
504	AF	119.991726	31.942024	2015
505	AF	119.991579	31.518813	2015
506	AF	119.991493	31.711987	2015
507	AF	119.99143	31.71195	2015
508	AF	120.844982	31.264085	2015
509	AF	120.844349	31.562574	2015
510	AF	118.948123	31.902318	2015
511	AF	118.947554	32.074494	2015
512	AF	118.947298	31.614049	2015
513	AF	118.946814	32.374305	2015
514	AF	118.945677	31.737077	2015
515	AF	118.944116	31.665462	2015
516	AF	120.842468	31.567823	2015
517	AF	120.841898	31.274235	2015
518	AF	120.841898	31.274235	2015
519	AF	119.98934	32.74773	2015
520	AF	119.989247	32.414332	2015
521	AF	120.399354	30.957148	2015
522	AF	120.399341	32.516547	2015
523	AF	120.840834	31.31775	2015
524	AF	120.840565	32.078873	2015
525	AF	120.840479	32.006014	2015
526	AF	119.988178	31.753448	2015
527	AF	119.987963	32.136918	2015
528	AF	119.987895	31.704882	2015
529	AF	120.84001	32.591752	2015
530	AF	120.398758	33.182155	2015
531	AF	118.93833	34.80924	2015
532	AF	118.938252	32.420427	2015
533	AF	118.936964	32.141003	2015
534	AF	119.987576	31.829673	2015
535	AF	119.987538	33.254984	2015
536	AF	119.987448	31.823512	2015
537	AF	119.987267	31.741594	2015
538	AF	120.398126	31.679592	2015
539	AF	118.934796	32.415178	2015
540	AF	119.98628	31.821751	2015
541	AF	119.986238	31.821852	2015
542	AF	120.837784	32.001194	2015
543	AF	120.837464	31.998359	2015
544	AF	120.397397	30.945867	2015
545	AF	119.986023	31.775314	2015
546	AF	119.985842	31.922215	2015
547	AF	118.931293	31.83681	2015
548	AF	118.931186	31.838999	2015
549	AF	118.930884	32.064848	2015
550	AF	120.83709	32.20502	2015
551	AF	120.396919	30.897138	2015
552	AF	119.985172	31.771704	2015
553	AF	120.83606	31.562906	2015
554	AF	119.984483	31.653206	2015
555	AF	118.927139	32.022369	2015
556	AF	118.926428	32.13878	2015
557	AF	120.83489	32.348574	2015
558	AF	120.834707	31.317164	2015
559	AF	119.98358	31.522997	2015
560	AF	119.9835	31.86755	2015
561	AF	119.983119	31.823636	2015
562	AF	118.923601	34.56166	2015
563	AF	118.923219	33.528875	2015
564	AF	121.416944	32.049992	2015
565	AF	119.982462	31.520156	2015
566	AF	119.982282	31.942008	2015
567	AF	118.920545	32.055678	2015
568	AF	119.981867	31.711664	2015
569	AF	118.917027	34.203231	2015
570	AF	120.393511	31.659735	2015
571	AF	118.914603	33.923113	2015
572	AF	118.913497	34.558739	2015
573	AF	117.999079	33.231664	2015
574	AF	119.980241	32.791022	2015
575	AF	119.980215	31.653785	2015
576	AF	118.908045	32.131772	2015
577	AF	118.905714	34.073295	2015
578	AF	120.827898	32.160921	2015
579	AF	119.97877	31.84642	2015
580	AF	120.826898	31.31227	2015
581	AF	120.82675	32.050607	2015
582	AF	120.826726	31.267252	2015
583	AF	117.993619	33.878548	2015
584	AF	119.978024	31.775623	2015
585	AF	119.977452	31.846867	2015
586	AF	120.825097	31.337439	2015
587	AF	118.899934	31.942934	2015
588	AF	119.977176	31.847635	2015
589	AF	119.976956	31.559312	2015
590	AF	119.976928	31.740853	2015
591	AF	117.989485	34.403396	2015
592	AF	120.388695	31.808128	2015
593	AF	118.898698	31.956426	2015
594	AF	119.976321	31.555883	2015
595	AF	119.976308	31.848404	2015
596	AF	120.82243	31.278084	2015
597	AF	118.89587	31.898662	2015
598	AF	120.822101	32.049799	2015
599	AF	120.821714	32.043853	2015
600	AF	120.820819	31.566164	2015
601	AF	118.893211	33.327519	2015
602	AF	119.974348	31.724538	2015
603	AF	120.820139	31.288141	2015
604	AF	120.386013	30.931313	2015
605	AF	119.974129	31.821719	2015
606	AF	118.892086	32.256079	2015
607	AF	120.819926	31.704564	2015
608	AF	120.385033	31.640549	2015
609	AF	117.981249	33.90548	2015
610	AF	120.818545	31.28671	2015
611	AF	118.890266	31.988942	2015
612	AF	118.889987	33.953697	2015
613	AF	118.88984	33.954114	2015
614	AF	117.978888	33.881695	2015
615	AF	120.818375	31.360725	2015
616	AF	120.818138	31.274199	2015
617	AF	118.888609	32.248326	2015
618	AF	118.888364	32.086392	2015
619	AF	118.88798	34.131699	2015
620	AF	120.384265	31.644833	2015
621	AF	120.384045	31.06557	2015
622	AF	120.38392	31.653599	2015
623	AF	120.817549	32.037694	2015
624	AF	120.817503	31.368417	2015
625	AF	120.132599	31.467255	2015
626	AF	117.197214	34.26315	2015
627	AF	120.538272	31.249994	2015
628	AF	118.28072	33.949757	2015
629	AF	119.365261	34.757739	2015
630	AF	119.365051	33.232235	2015
631	AF	119.364937	31.930242	2015
632	AF	118.280416	33.95436	2015
633	AF	120.537987	31.24545	2015
634	AF	120.537905	31.916038	2015
635	AF	120.537796	32.384812	2015
636	AF	121.090917	31.443717	2015
637	AF	121.090031	31.439993	2015
638	AF	119.363593	32.145403	2015
639	AF	119.363086	34.738778	2015
640	AF	118.279331	33.93454	2015
641	AF	118.278436	33.950495	2015
642	AF	121.08983	31.595415	2015
643	AF	118.2779	33.94492	2015
644	AF	120.131213	33.399015	2015
645	AF	120.537096	31.193599	2015
646	AF	121.088495	31.367284	2015
647	AF	121.088058	31.369335	2015
648	AF	120.130945	33.309486	2015
649	AF	118.275608	33.950344	2015
650	AF	118.27536	33.947983	2015
651	AF	120.536445	31.432201	2015
652	AF	121.087263	31.576748	2015
653	AF	119.358405	34.732573	2015
654	AF	118.274977	33.944936	2015
655	AF	120.536061	31.185956	2015
656	AF	120.535881	31.434887	2015
657	AF	119.35704	32.677978	2015
658	AF	120.130016	31.833328	2015
659	AF	120.535532	31.874626	2015
660	AF	120.535506	31.433068	2015
661	AF	118.273219	33.93955	2015
662	AF	118.272776	33.94645	2015
663	AF	119.35558	34.096206	2015
664	AF	119.355535	32.472867	2015
665	AF	119.355314	34.096051	2015
666	AF	119.35492	32.397961	2015
667	AF	120.535181	31.532345	2015
668	AF	120.535156	30.831814	2015
669	AF	120.535061	32.438093	2015
670	AF	121.084694	31.501785	2015
671	AF	117.193363	34.30453	2015
672	AF	117.193353	34.268583	2015
673	AF	120.129023	33.381093	2015
674	AF	121.083491	32.10528	2015
675	AF	121.08265	32.036137	2015
676	AF	119.353538	32.472775	2015
677	AF	119.352541	32.47553	2015
678	AF	118.270615	33.88126	2015
679	AF	118.26979	33.960335	2015
680	AF	118.269738	33.960285	2015
681	AF	121.082175	32.083804	2015
682	AF	121.081946	32.048606	2015
683	AF	120.534301	31.892022	2015
684	AF	120.534126	31.869381	2015
685	AF	118.26856	33.961229	2015
686	AF	121.080945	31.564253	2015
687	AF	121.08074	32.428075	2015
688	AF	120.128095	31.830926	2015
689	AF	118.267491	33.849414	2015
690	AF	120.533277	31.17597	2015
691	AF	120.533214	31.323771	2015
692	AF	119.348616	34.088974	2015
693	AF	119.348474	34.125052	2015
694	AF	119.34782	32.090049	2015
695	AF	121.07966	31.9629	2015
696	AF	121.079218	31.571406	2015
697	AF	117.190628	34.264941	2015
698	AF	120.532532	31.182846	2015
699	AF	119.346429	34.096017	2015
700	AF	121.078834	31.446946	2015
701	AF	121.078736	31.446917	2015
702	AF	120.53239	32.38509	2015
703	AF	120.126498	32.480701	2015
704	AF	121.077315	31.476742	2015
705	AF	120.126095	32.13268	2015
706	AF	120.125694	33.377118	2015
707	AF	117.18981	34.275434	2015
708	AF	117.189568	34.263477	2015
709	AF	119.343991	34.092502	2015
710	AF	121.076571	31.450434	2015
711	AF	118.26151	34.37724	2015
712	AF	120.530901	31.338688	2015
713	AF	120.530732	31.882558	2015
714	AF	120.530694	30.850782	2015
715	AF	120.124785	33.41818	2015
716	AF	120.530372	31.91256	2015
717	AF	121.074466	31.500145	2015
718	AF	117.187399	34.276711	2015
719	AF	117.187096	34.202892	2015
720	AF	120.123902	33.41771	2015
721	AF	119.339621	33.247988	2015
722	AF	121.072159	31.4987	2015
723	AF	121.071747	31.348755	2015
724	AF	120.12371	33.37392	2015
725	AF	120.529447	32.383072	2015
726	AF	121.070643	31.448078	2015
727	AF	121.070618	31.297722	2015
728	AF	120.12312	31.46429	2015
729	AF	120.122839	32.296021	2015
730	AF	120.529114	31.17963	2015
731	AF	120.528919	32.384981	2015
732	AF	120.528906	31.2382	2015
733	AF	118.254343	33.930117	2015
734	AF	118.254342	33.930117	2015
735	AF	119.337412	33.245126	2015
736	AF	121.070068	31.361036	2015
737	AF	120.122693	31.566739	2015
738	AF	117.185155	34.243079	2015
739	AF	120.528565	32.240371	2015
740	AF	120.52855	31.169047	2015
741	AF	120.52855	32.240346	2015
742	AF	120.122291	33.402719	2015
743	AF	120.528128	31.324297	2015
744	AF	121.067514	32.07085	2015
745	AF	119.335961	31.350815	2015
746	AF	119.335397	32.097245	2015
747	AF	120.121983	33.375359	2015
748	AF	117.184196	34.292621	2015
749	AF	120.527721	30.872035	2015
750	AF	120.527652	31.284022	2015
751	AF	121.065173	31.313416	2015
752	AF	121.064903	31.176513	2015
753	AF	120.121061	31.83591	2015
754	AF	120.526972	30.798216	2015
755	AF	117.181812	34.236772	2015
756	AF	121.063309	31.597672	2015
757	AF	117.181029	34.295106	2015
758	AF	120.120575	32.447745	2015
759	AF	120.120521	31.809311	2015
760	AF	120.120386	33.365003	2015
761	AF	118.24704	33.509399	2015
762	AF	121.060388	31.347173	2015
763	AF	118.245972	33.919435	2015
764	AF	121.059867	31.348367	2015
765	AF	121.05978	31.184241	2015
766	AF	121.059499	31.358209	2015
767	AF	120.525411	31.889477	2015
768	AF	119.32827	34.559744	2015
769	AF	119.328084	34.559859	2015
770	AF	117.18009	34.233439	2015
771	AF	118.244674	33.910592	2015
772	AF	121.057822	31.2272	2015
773	AF	120.119319	31.540861	2015
774	AF	117.179323	34.27462	2015
775	AF	117.179083	34.289919	2015
776	AF	118.242157	33.469421	2015
777	AF	118.2421	33.46785	2015
778	AF	121.05757	32.212925	2015
779	AF	121.056664	32.528392	2015
780	AF	120.52449	31.388781	2015
781	AF	120.524317	31.193005	2015
782	AF	119.325873	33.260512	2015
783	AF	117.178166	34.154341	2015
784	AF	117.177699	34.257449	2015
785	AF	118.241015	33.942771	2015
786	AF	118.240779	33.911097	2015
787	AF	120.118075	31.504808	2015
788	AF	120.11807	33.398797	2015
789	AF	117.177161	34.169178	2015
790	AF	117.17713	34.16207	2015
791	AF	120.523636	33.220312	2015
792	AF	120.117788	31.748894	2015
793	AF	121.05362	31.31256	2015
794	AF	121.052621	31.702991	2015
795	AF	117.176643	34.274479	2015
796	AF	120.52292	30.81654	2015
797	AF	120.117538	31.547202	2015
798	AF	121.05245	31.349999	2015
799	AF	120.117264	31.67112	2015
800	AF	121.051569	32.179389	2015
801	AF	121.051522	31.183587	2015
802	AF	120.11681	32.72455	2015
803	AF	121.050164	31.489829	2015
804	AF	119.319913	34.081999	2015
805	AF	120.521438	30.892939	2015
806	AF	118.233176	33.463079	2015
807	AF	120.11644	31.546057	2015
808	AF	121.04864	31.319359	2015
809	AF	121.048593	31.512974	2015
810	AF	121.048396	32.17426	2015
811	AF	117.17374	34.17796	2015
812	AF	120.115886	32.522179	2015
813	AF	120.115782	31.675144	2015
814	AF	120.5204	30.980336	2015
815	AF	121.046485	31.24044	2015
816	AF	121.045918	31.238682	2015
817	AF	120.520094	31.235529	2015
818	AF	120.519864	30.785179	2015
819	AF	120.114935	33.409805	2015
820	AF	118.226304	33.462866	2015
821	AF	119.315657	34.733486	2015
822	AF	121.04359	31.504031	2015
823	AF	120.11459	31.58897	2015
824	AF	121.042402	31.176169	2015
825	AF	119.314425	32.507114	2015
826	AF	117.170511	34.101344	2015
827	AF	120.1142	31.587984	2015
828	AF	121.040828	32.446254	2015
829	AF	120.518302	31.262619	2015
830	AF	118.219971	33.90586	2015
831	AF	117.168228	34.260825	2015
832	AF	120.517778	31.176537	2015
833	AF	121.038729	31.516527	2015
834	AF	121.038431	31.245741	2015
835	AF	118.217572	33.457029	2015
836	AF	118.216156	33.465141	2015
837	AF	118.215982	33.502174	2015
838	AF	120.517383	31.260999	2015
839	AF	120.517325	31.301296	2015
840	AF	120.517305	30.905892	2015
841	AF	120.112645	33.327509	2015
842	AF	120.516857	31.926793	2015
843	AF	121.487351	32.061366	2015
844	AF	118.21317	33.50315	2015
845	AF	118.212842	33.471159	2015
846	AF	118.212096	33.50334	2015
847	AF	120.516073	31.220673	2015
848	AF	121.034236	31.250767	2015
849	AF	121.034191	31.367198	2015
850	AF	118.211336	33.911344	2015
851	AF	121.486752	31.970721	2015
852	AF	117.164749	34.331429	2015
853	AF	121.031876	31.320672	2015
854	AF	120.51465	31.234389	2015
855	AF	120.110947	31.700397	2015
856	AF	119.307626	33.234535	2015
857	AF	118.208038	33.946369	2015
858	AF	118.206566	33.222785	2015
859	AF	118.204972	33.212114	2015
860	AF	118.20456	33.467772	2015
861	AF	120.514009	31.37732	2015
862	AF	118.203323	33.24246	2015
863	AF	121.027483	31.984025	2015
864	AF	121.027481	31.71172	2015
865	AF	121.02739	31.709383	2015
866	AF	120.513162	33.42046	2015
867	AF	120.513122	31.166764	2015
868	AF	121.026421	31.32866	2015
869	AF	118.201963	33.654484	2015
870	AF	120.512661	31.340286	2015
871	AF	120.512618	31.340232	2015
872	AF	120.10958	32.031079	2015
873	AF	120.1093	31.832375	2015
874	AF	117.160961	34.261636	2015
875	AF	121.025054	31.409426	2015
876	AF	121.024626	32.045864	2015
877	AF	120.511786	30.797993	2015
878	AF	119.302947	32.649164	2015
879	AF	120.511053	31.693979	2015
880	AF	120.511046	31.424353	2015
881	AF	118.197045	33.472456	2015
882	AF	120.108474	33.378861	2015
883	AF	120.108347	31.542658	2015
884	AF	118.196032	33.223483	2015
885	AF	117.158766	34.25898	2015
886	AF	117.15835	34.264701	2015
887	AF	120.510142	30.922234	2015
888	AF	121.021418	31.946992	2015
889	AF	121.020925	31.271869	2015
890	AF	120.107705	31.827873	2015
891	AF	120.10753	31.827923	2015
892	AF	117.15835	34.264701	2015
893	AF	120.50979	30.820106	2015
894	AF	120.107334	32.50532	2015
895	AF	120.107187	31.712657	2015
896	AF	119.298761	33.615347	2015
897	AF	117.15637	34.270513	2015
898	AF	117.156353	34.268937	2015
899	AF	121.017681	31.428792	2015
900	AF	118.192316	33.234015	2015
901	AF	118.192188	33.234779	2015
902	AF	118.192019	33.237278	2015
903	AF	120.508145	32.882213	2015
904	AF	120.507982	31.170997	2015
905	AF	120.507573	33.21802	2015
906	AF	120.10584	32.725353	2015
907	AF	120.50753	31.34325	2015
908	AF	120.507371	31.276238	2015
909	AF	121.015586	31.275173	2015
910	AF	118.191551	33.232074	2015
911	AF	118.191543	33.232083	2015
912	AF	118.191472	33.237091	2015
913	AF	118.191462	33.237453	2015
914	AF	118.190747	33.232798	2015
915	AF	118.190675	33.236933	2015
916	AF	120.10553	31.523631	2015
917	AF	120.506964	31.385937	2015
918	AF	120.506892	31.386626	2015
919	AF	121.014651	31.350944	2015
920	AF	121.014643	31.350948	2015
921	AF	121.014431	31.325354	2015
922	AF	121.014353	31.261097	2015
923	AF	121.014208	31.267827	2015
924	AF	118.190264	33.233316	2015
925	AF	118.190009	33.467765	2015
926	AF	119.292415	34.089904	2015
927	AF	121.013824	31.351625	2015
928	AF	121.01374	31.923875	2015
929	AF	118.188963	33.226151	2015
930	AF	120.10479	31.87008	2015
931	AF	120.104695	31.699038	2015
932	AF	120.104527	32.498373	2015
933	AF	117.154263	34.269548	2015
934	AF	121.012238	31.168716	2015
935	AF	121.011803	31.326786	2015
936	AF	118.187877	33.223742	2015
937	AF	119.28947	32.383214	2015
938	AF	121.011766	31.550664	2015
939	AF	121.011208	31.364813	2015
940	AF	121.010983	31.380545	2015
941	AF	120.505328	30.909661	2015
942	AF	118.187474	33.419185	2015
943	AF	118.187469	33.219725	2015
944	AF	119.288247	31.775477	2015
945	AF	121.010572	31.193686	2015
946	AF	121.010361	31.360336	2015
947	AF	121.010093	31.195438	2015
948	AF	120.104194	32.002669	2015
949	AF	120.104146	33.417179	2015
950	AF	120.104122	32.699936	2015
951	AF	120.104122	31.751424	2015
952	AF	120.50477	30.851116	2015
953	AF	119.286348	34.096873	2015
954	AF	121.008994	32.423577	2015
955	AF	121.008747	31.457228	2015
956	AF	119.285567	33.771781	2015
957	AF	120.504109	31.423418	2015
958	AF	121.008345	31.407957	2015
959	AF	121.00807	31.352445	2015
960	AF	119.2841	33.269196	2015
961	AF	120.503631	31.336781	2015
962	AF	120.10319	31.890351	2015
963	AF	120.103167	31.751472	2015
964	AF	120.103083	31.750917	2015
965	AF	118.185957	33.46774	2015
966	AF	120.503078	31.885544	2015
967	AF	119.28178	33.76925	2015
968	AF	119.281515	33.253787	2015
969	AF	118.185614	33.471262	2015
970	AF	118.185559	33.471141	2015
971	AF	121.006202	32.11533	2015
972	AF	121.0059	31.268996	2015
973	AF	117.149712	34.403835	2015
974	AF	120.502859	32.501546	2015
975	AF	119.280095	34.095382	2015
976	AF	119.280072	34.095623	2015
977	AF	118.184857	33.470552	2015
978	AF	121.00585	31.324476	2015
979	AF	121.005793	32.21969	2015
980	AF	121.005405	31.324414	2015
981	AF	121.0051	32.523919	2015
982	AF	120.10235	31.821792	2015
983	AF	119.278229	34.091357	2015
984	AF	119.276262	32.524462	2015
985	AF	121.003495	31.241036	2015
986	AF	121.00296	31.418272	2015
987	AF	120.101508	31.454931	2015
988	AF	120.101404	31.458224	2015
989	AF	121.002753	31.39583	2015
990	AF	120.100889	33.392154	2015
991	AF	120.100889	33.392154	2015
992	AF	121.001709	31.240369	2015
993	AF	119.274086	31.928083	2015
994	AF	118.181183	33.41464	2015
995	AF	120.1003	31.711051	2015
996	AF	121.000572	31.428417	2015
997	AF	120.500464	31.147279	2015
998	AF	118.180655	33.514711	2015
999	AF	118.180606	33.514697	2015
1000	AF	119.270836	34.328916	2015
1001	AF	117.145355	34.267711	2015
1002	AF	118.180001	33.231245	2015
1003	AF	118.179801	33.514736	2015
1004	AF	119.270268	33.507289	2015
1005	AF	119.270078	34.281838	2015
1006	AF	119.269721	34.327129	2015
1007	AF	120.499785	31.190185	2015
1008	AF	120.499483	31.578898	2015
1009	AF	120.49935	31.877607	2015
1010	AF	120.998369	31.376175	2015
1011	AF	120.099208	32.075436	2015
1012	AF	120.499232	30.917087	2015
1013	AF	120.499075	30.916467	2015
1014	AF	120.997535	31.415129	2015
1015	AF	120.997492	31.729159	2015
1016	AF	120.99737	31.897391	2015
1017	AF	120.997202	31.171662	2015
1018	AF	120.09911	31.706899	2015
1019	AF	120.498512	31.75136	2015
1020	AF	120.498333	32.170896	2015
1021	AF	119.266337	34.290206	2015
1022	AF	117.142807	34.334463	2015
1023	AF	119.265673	33.509273	2015
1024	AF	119.26475	31.921957	2015
1025	AF	120.09838	34.285885	2015
1026	AF	118.177897	33.22168	2015
1027	AF	118.177897	33.22168	2015
1028	AF	120.994166	31.897698	2015
1029	AF	120.09809	32.72995	2015
1030	AF	120.097589	33.391961	2015
1031	AF	120.992712	31.465717	2015
1032	AF	120.496687	31.363791	2015
1033	AF	118.176625	33.483708	2015
1034	AF	117.139632	34.264657	2015
1035	AF	120.991937	31.575466	2015
1036	AF	120.99183	32.51822	2015
1037	AF	120.991493	31.471221	2015
1038	AF	120.99083	31.89808	2015
1039	AF	120.496165	31.582826	2015
1040	AF	120.495628	31.61352	2015
1041	AF	119.259795	35.099539	2015
1042	AF	120.989519	31.269915	2015
1043	AF	120.495616	30.917105	2015
1044	AF	120.495028	30.804797	2015
1045	AF	120.987025	31.364914	2015
1046	AF	120.986677	32.177161	2015
1047	AF	119.255842	34.272381	2015
1048	AF	119.255501	32.572414	2015
1049	AF	119.254897	33.765226	2015
1050	AF	119.254852	34.293274	2015
1051	AF	120.095237	31.71267	2015
1052	AF	117.137006	34.373681	2015
1053	AF	119.254184	34.477376	2015
1054	AF	119.25415	33.25339	2015
1055	AF	119.25402	33.7681	2015
1056	AF	119.253621	34.297245	2015
1057	AF	119.253301	32.62617	2015
1058	AF	120.493112	31.242931	2015
1059	AF	120.492931	31.590019	2015
1060	AF	120.492767	33.199007	2015
1061	AF	120.095088	33.187075	2015
1062	AF	120.094906	31.774758	2015
1063	AF	120.49226	30.802531	2015
1064	AF	119.252762	33.402771	2015
1065	AF	120.09483	31.50425	2015
1066	AF	120.09459	33.38636	2015
1067	AF	120.982679	31.30523	2015
1068	AF	117.135438	34.284246	2015
1069	AF	117.135269	34.307231	2015
1070	AF	120.491652	32.540235	2015
1071	AF	120.094082	31.736891	2015
1072	AF	120.49144	32.504734	2015
1073	AF	120.491142	31.14155	2015
1074	AF	120.980491	31.370672	2015
1075	AF	120.490708	31.352487	2015
1076	AF	119.243934	32.238273	2015
1077	AF	120.97958	31.434884	2015
1078	AF	118.166689	33.974177	2015
1079	AF	120.092323	31.795887	2015
1080	AF	120.97922	31.803745	2015
1081	AF	120.978967	31.361609	2015
1082	AF	119.24199	33.85981	2015
1083	AF	118.164456	33.897865	2015
1084	AF	118.16434	33.89857	2015
1085	AF	120.977987	31.385921	2015
1086	AF	119.241474	32.536039	2015
1087	AF	119.237461	31.991035	2015
1088	AF	120.48904	31.893019	2015
1089	AF	120.48871	30.82187	2015
1090	AF	120.488653	33.196826	2015
1091	AF	120.975868	31.391679	2015
1092	AF	120.9754	31.384752	2015
1093	AF	120.091087	31.692303	2015
1094	AF	120.091008	32.880968	2015
1095	AF	120.091006	31.568996	2015
1096	AF	120.090675	31.917846	2015
1097	AF	120.090673	31.917841	2015
1098	AF	120.090429	33.368364	2015
1099	AF	119.234136	33.776123	2015
1100	AF	119.233255	33.798146	2015
1101	AF	119.231691	33.789208	2015
1102	AF	120.488063	31.846828	2015
1103	AF	118.160866	33.208507	2015
1104	AF	120.090255	31.918069	2015
1105	AF	120.090153	34.137236	2015
1106	AF	120.486988	31.626417	2015
1107	AF	119.228633	35.072073	2015
1108	AF	120.486644	30.811841	2015
1109	AF	120.972316	31.449069	2015
1110	AF	120.08902	31.767081	2015
1111	AF	120.486293	32.507287	2015
1112	AF	119.22345	31.977015	2015
1113	AF	120.485367	32.529884	2015
1114	AF	119.220671	34.554429	2015
1115	AF	120.4848	31.138591	2015
1116	AF	119.217796	34.59272	2015
1117	AF	120.968692	31.39762	2015
1118	AF	120.484211	31.266918	2015
1119	AF	117.126288	34.263443	2015
1120	AF	120.96845	31.27595	2015
1121	AF	120.968284	31.391414	2015
1122	AF	120.483839	31.894947	2015
1123	AF	120.483679	32.517476	2015
1124	AF	119.214199	32.95924	2015
1125	AF	119.213348	34.391227	2015
1126	AF	119.213272	32.065164	2015
1127	AF	120.967486	31.337423	2015
1128	AF	120.96674	31.22645	2015
1129	AF	120.9667	31.226557	2015
1130	AF	120.48345	30.978988	2015
1131	AF	120.483129	31.608352	2015
1132	AF	120.483047	31.400664	2015
1133	AF	120.085015	31.715751	2015
1134	AF	120.96561	31.455229	2015
1135	AF	120.965473	31.37366	2015
1136	AF	120.965359	31.455491	2015
1137	AF	120.965352	31.283985	2015
1138	AF	120.482344	31.168012	2015
1139	AF	120.482091	31.751649	2015
1140	AF	120.084128	31.875107	2015
1141	AF	120.964801	31.26272	2015
1142	AF	120.0838	31.575415	2015
1143	AF	120.964408	31.229005	2015
1144	AF	120.964361	31.373452	2015
1145	AF	118.153806	33.19237	2015
1146	AF	118.153801	33.192366	2015
1147	AF	119.207332	34.592632	2015
1148	AF	119.205996	31.749808	2015
1149	AF	120.48093	32.546706	2015
1150	AF	120.480031	32.894431	2015
1151	AF	120.47993	32.891029	2015
1152	AF	120.479422	31.737922	2015
1153	AF	120.082634	33.11501	2015
1154	AF	120.962978	31.60024	2015
1155	AF	120.478583	31.747732	2015
1156	AF	120.478485	33.186938	2015
1157	AF	120.08213	32.46753	2015
1158	AF	120.478096	30.987583	2015
1159	AF	120.478059	33.192226	2015
1160	AF	120.961014	31.419647	2015
1161	AF	120.960607	31.419531	2015
1162	AF	119.200566	34.617561	2015
1163	AF	119.200556	33.537077	2015
1164	AF	119.19949	34.64491	2015
1165	AF	120.959762	31.432214	2015
1166	AF	120.959564	31.367355	2015
1167	AF	120.080081	32.169347	2015
1168	AF	119.199236	34.998232	2015
1169	AF	119.198406	34.594211	2015
1170	AF	120.959339	31.905828	2015
1171	AF	120.079566	31.690394	2015
1172	AF	119.197716	35.008301	2015
1173	AF	120.474758	31.25964	2015
1174	AF	120.474272	30.81906	2015
1175	AF	120.958403	32.04774	2015
1176	AF	120.078867	31.458994	2015
1177	AF	120.078845	31.661294	2015
1178	AF	120.078623	31.92193	2015
1179	AF	119.19546	32.415165	2015
1180	AF	120.473764	31.416042	2015
1181	AF	120.4737	30.873706	2015
1182	AF	120.473274	31.722728	2015
1183	AF	120.957035	31.387731	2015
1184	AF	120.956178	31.381175	2015
1185	AF	120.956163	31.276381	2015
1186	AF	119.193295	33.529384	2015
1187	AF	120.47248	32.905292	2015
1188	AF	117.118673	34.512202	2015
1189	AF	120.955501	31.306639	2015
1190	AF	120.955371	31.613669	2015
1191	AF	120.0769	32.543625	2015
1192	AF	119.192231	34.01348	2015
1193	AF	119.192063	34.602432	2015
1194	AF	120.471165	33.161554	2015
1195	AF	120.47108	33.165084	2015
1196	AF	120.470835	33.168009	2015
1197	AF	119.191258	34.597846	2015
1198	AF	119.191258	34.597846	2015
1199	AF	120.955053	31.6166	2015
1200	AF	120.95476	31.60102	2015
1201	AF	117.117772	34.365597	2015
1202	AF	120.076466	33.387396	2015
1203	AF	120.470803	32.54101	2015
1204	AF	120.95427	31.449848	2015
1205	AF	117.117209	34.31198	2015
1206	AF	120.46985	31.849692	2015
1207	AF	120.46972	31.749537	2015
1208	AF	120.469502	33.165165	2015
1209	AF	119.189921	34.583743	2015
1210	AF	119.189318	34.006715	2015
1211	AF	119.188995	34.027954	2015
1212	AF	117.116291	34.541384	2015
1213	AF	117.115882	34.543657	2015
1214	AF	117.115846	34.539955	2015
1215	AF	120.07567	32.579941	2015
1216	AF	120.075402	31.684173	2015
1217	AF	120.953028	31.370136	2015
1218	AF	120.46931	33.167761	2015
1219	AF	120.469093	33.170417	2015
1220	AF	119.187693	34.005394	2015
1221	AF	120.468442	33.221266	2015
1222	AF	119.186487	34.602421	2015
1223	AF	120.952	32.00517	2015
1224	AF	120.468133	31.849949	2015
1225	AF	120.467914	31.952606	2015
1226	AF	119.185568	34.101665	2015
1227	AF	119.185561	31.568179	2015
1228	AF	119.185501	34.594649	2015
1229	AF	120.951118	31.471802	2015
1230	AF	120.467389	31.239933	2015
1231	AF	119.185005	34.024421	2015
1232	AF	120.07259	31.999498	2015
1233	AF	120.466724	31.950216	2015
1234	AF	119.183917	34.605384	2015
1235	AF	119.183676	34.931804	2015
1236	AF	120.950295	31.742107	2015
1237	AF	119.182631	31.94824	2015
1238	AF	120.465718	33.197193	2015
1239	AF	120.949512	31.89272	2015
1240	AF	119.182044	34.835426	2015
1241	AF	119.181846	33.517387	2015
1242	AF	119.181589	33.516614	2015
1243	AF	120.071324	31.632611	2015
1244	AF	120.071226	31.683317	2015
1245	AF	119.181255	34.949806	2015
1246	AF	120.46477	32.545537	2015
1247	AF	120.070679	31.736793	2015
1248	AF	120.948346	31.320453	2015
1249	AF	120.94826	31.621612	2015
1250	AF	120.46409	32.53621	2015
1251	AF	120.463917	33.200082	2015
1252	AF	120.463895	33.06515	2015
1253	AF	120.070216	34.146701	2015
1254	AF	120.070158	31.999572	2015
1255	AF	117.107506	34.300035	2015
1256	AF	120.947156	32.009468	2015
1257	AF	120.463595	31.238684	2015
1258	AF	120.46349	33.205711	2015
1259	AF	119.178116	34.927758	2015
1260	AF	120.946341	31.314856	2015
1261	AF	120.463097	31.497578	2015
1262	AF	120.462941	32.562679	2015
1263	AF	120.462867	31.412916	2015
1264	AF	120.068775	31.798486	2015
1265	AF	119.176521	33.5461	2015
1266	AF	120.94588	31.63164	2015
1267	AF	119.176415	31.949054	2015
1268	AF	119.176125	31.960026	2015
1269	AF	119.176059	34.943854	2015
1270	AF	119.175674	33.54499	2015
1271	AF	119.17534	33.545983	2015
1272	AF	120.067697	31.665795	2015
1273	AF	120.461546	33.216778	2015
1274	AF	120.461428	33.216735	2015
1275	AF	120.46138	33.207493	2015
1276	AF	120.46135	30.857739	2015
1277	AF	120.943765	32.058893	2015
1278	AF	120.06745	31.665808	2015
1279	AF	119.173273	34.931648	2015
1280	AF	119.173207	34.61442	2015
1281	AF	120.943196	31.998896	2015
1282	AF	119.171747	34.933835	2015
1283	AF	119.171497	31.588721	2015
1284	AF	120.460512	31.257665	2015
1285	AF	120.46017	31.673855	2015
1286	AF	119.170274	32.347757	2015
1287	AF	119.16984	34.603269	2015
1288	AF	120.942253	31.338878	2015
1289	AF	119.169667	32.414422	2015
1290	AF	119.169607	31.966728	2015
1291	AF	119.169571	31.584121	2015
1292	AF	119.169152	31.368207	2015
1293	AF	119.16914	31.877201	2015
1294	AF	119.168572	32.27042	2015
1295	AF	119.168461	31.960471	2015
1296	AF	120.064784	31.69963	2015
1297	AF	119.1677	34.87602	2015
1298	AF	119.167536	31.973368	2015
1299	AF	119.167536	31.973368	2015
1300	AF	119.167299	32.374045	2015
1301	AF	120.458329	31.427961	2015
1302	AF	120.941516	31.406652	2015
1303	AF	120.941364	32.184085	2015
1304	AF	120.941057	31.411053	2015
1305	AF	120.94076	31.360977	2015
1306	AF	119.16658	34.82936	2015
1307	AF	119.165952	32.411197	2015
1308	AF	119.165797	32.411996	2015
1309	AF	119.165671	31.944161	2015
1310	AF	120.94063	31.340872	2015
1311	AF	119.165208	32.320288	2015
1312	AF	119.165117	34.899791	2015
1313	AF	119.164501	31.366371	2015
1314	AF	117.09456	34.395365	2015
1315	AF	120.939819	31.651451	2015
1316	AF	119.163611	32.318106	2015
1317	AF	120.93914	31.37812	2015
1318	AF	120.456772	33.216538	2015
1319	AF	119.162139	31.882301	2015
1320	AF	119.16213	31.892734	2015
1321	AF	119.161796	31.893755	2015
1322	AF	120.06236	31.97265	2015
1323	AF	119.160697	33.581995	2015
1324	AF	119.160587	34.952279	2015
1325	AF	119.160343	32.409208	2015
1326	AF	120.4563	33.18183	2015
1327	AF	120.45619	33.193263	2015
1328	AF	120.456012	33.182339	2015
1329	AF	119.158832	34.137924	2015
1330	AF	119.158616	34.595346	2015
1331	AF	119.158399	33.578343	2015
1332	AF	120.061668	31.533751	2015
1333	AF	120.45567	31.667865	2015
1334	AF	119.156696	34.579901	2015
1335	AF	120.93641	31.430695	2015
1336	AF	120.06113	33.304126	2015
1337	AF	120.455566	32.898085	2015
1338	AF	120.935852	32.029705	2015
1339	AF	119.15465	34.787586	2015
1340	AF	117.088604	34.338811	2015
1341	AF	119.15333	34.14561	2015
1342	AF	119.15319	34.145996	2015
1343	AF	119.15317	34.83518	2015
1344	AF	119.152753	33.500253	2015
1345	AF	119.152447	32.408963	2015
1346	AF	120.060261	31.704433	2015
1347	AF	120.060113	33.325452	2015
1348	AF	120.934288	31.9104	2015
1349	AF	119.151649	34.584656	2015
1350	AF	119.150258	34.151391	2015
1351	AF	120.059894	31.755167	2015
1352	AF	119.149337	34.831834	2015
1353	AF	119.148595	32.402716	2015
1354	AF	119.148554	34.15015	2015
1355	AF	120.059239	31.790279	2015
1356	AF	120.933337	31.423772	2015
1357	AF	119.148169	32.404737	2015
1358	AF	119.14809	32.27002	2015
1359	AF	119.148083	34.150702	2015
1360	AF	119.147248	32.403411	2015
1361	AF	119.147212	32.404892	2015
1362	AF	119.147074	33.513611	2015
1363	AF	120.058681	31.5424	2015
1364	AF	120.45287	32.90068	2015
1365	AF	120.452699	31.804186	2015
1366	AF	119.146541	34.571395	2015
1367	AF	119.145544	34.836178	2015
1368	AF	120.058218	31.606939	2015
1369	AF	120.931416	32.049709	2015
1370	AF	120.452268	31.789012	2015
1371	AF	120.057694	31.701434	2015
1372	AF	119.145306	33.514298	2015
1373	AF	120.451638	31.666105	2015
1374	AF	120.930574	31.432075	2015
1375	AF	120.057355	31.646394	2015
1376	AF	120.057329	31.604655	2015
1377	AF	120.057154	31.606473	2015
1378	AF	119.142203	34.839734	2015
1379	AF	120.929911	31.401648	2015
1380	AF	120.92965	31.4019	2015
1381	AF	120.056902	31.611273	2015
1382	AF	120.056772	31.646331	2015
1383	AF	120.056631	31.496907	2015
1384	AF	119.141638	34.658852	2015
1385	AF	119.140757	34.578104	2015
1386	AF	120.450879	32.529764	2015
1387	AF	119.139317	34.79951	2015
1388	AF	119.138333	33.591024	2015
1389	AF	120.928601	31.397066	2015
1390	AF	120.928532	31.333224	2015
1391	AF	120.055668	31.791649	2015
1392	AF	119.137642	34.572849	2015
1393	AF	119.137632	33.586717	2015
1394	AF	120.927821	32.0383	2015
1395	AF	119.136152	33.496025	2015
1396	AF	119.13343	34.573634	2015
1397	AF	120.0537	34.147846	2015
1398	AF	120.92495	31.921474	2015
1399	AF	120.448201	31.957667	2015
1400	AF	120.448134	33.19442	2015
1401	AF	119.133291	31.987916	2015
1402	AF	119.132564	34.814787	2015
1403	AF	119.132241	34.835869	2015
1404	AF	120.053649	32.646382	2015
1405	AF	119.131149	31.938271	2015
1406	AF	119.13064	31.93811	2015
1407	AF	119.130532	32.286148	2015
1408	AF	119.130032	31.938069	2015
1409	AF	120.446826	31.398167	2015
1410	AF	120.44663	31.460659	2015
1411	AF	119.128881	34.591571	2015
1412	AF	120.922403	31.93682	2015
1413	AF	120.92221	31.429611	2015
1414	AF	120.052127	31.533884	2015
1415	AF	119.128168	34.619792	2015
1416	AF	119.12763	34.593218	2015
1417	AF	119.127122	33.879452	2015
1418	AF	120.92202	31.932668	2015
1419	AF	120.921851	32.330924	2015
1420	AF	120.052005	31.815091	2015
1421	AF	119.12524	31.300352	2015
1422	AF	120.051501	31.684504	2015
1423	AF	120.05118	31.72367	2015
1424	AF	120.05108	32.189977	2015
1425	AF	119.124617	32.338212	2015
1426	AF	119.124588	32.2879	2015
1427	AF	120.44458	31.482725	2015
1428	AF	120.444416	31.559906	2015
1429	AF	119.123036	34.063164	2015
1430	AF	119.12172	34.873913	2015
1431	AF	120.444009	31.877725	2015
1432	AF	120.443952	31.661601	2015
1433	AF	120.918511	31.341597	2015
1434	AF	120.44342	31.832847	2015
1435	AF	117.068946	34.577976	2015
1436	AF	120.049194	31.692989	2015
1437	AF	120.916375	31.37275	2015
1438	AF	117.068719	34.61133	2015
1439	AF	119.117706	31.702788	2015
1440	AF	120.048751	31.585621	2015
1441	AF	120.048416	31.71492	2015
1442	AF	119.115792	33.977117	2015
1443	AF	120.04776	31.66426	2015
1444	AF	120.047747	31.682132	2015
1445	AF	120.913872	31.593982	2015
1446	AF	120.91378	31.332004	2015
1447	AF	120.44136	31.396414	2015
1448	AF	119.114995	34.823318	2015
1449	AF	119.114786	34.064294	2015
1450	AF	120.440445	31.662555	2015
1451	AF	120.440363	31.912275	2015
1452	AF	119.111934	31.694883	2015
1453	AF	119.110841	31.312965	2015
1454	AF	120.910896	31.340187	2015
1455	AF	120.910592	31.417112	2015
1456	AF	120.439456	33.185424	2015
1457	AF	120.439425	31.435681	2015
1458	AF	120.9094	31.743189	2015
1459	AF	120.044403	32.904813	2015
1460	AF	119.104583	34.85006	2015
1461	AF	120.907769	32.023925	2015
1462	AF	119.10239	31.694936	2015
1463	AF	120.437758	31.43946	2015
1464	AF	117.060655	34.417275	2015
1465	AF	119.102002	34.801073	2015
1466	AF	120.906093	31.29842	2015
1467	AF	119.099368	31.420505	2015
1468	AF	119.098627	34.872181	2015
1469	AF	119.097106	33.584001	2015
1470	AF	120.436822	32.527653	2015
1471	AF	120.436522	31.69709	2015
1472	AF	120.04194	33.440855	2015
1473	AF	120.041886	33.440956	2015
1474	AF	120.905033	31.603634	2015
1475	AF	119.095586	34.060798	2015
1476	AF	119.094693	34.592747	2015
1477	AF	119.094249	33.597325	2015
1478	AF	120.041464	33.355836	2015
1479	AF	120.041284	32.411482	2015
1480	AF	119.094035	31.696478	2015
1481	AF	119.092935	31.453324	2015
1482	AF	120.435077	31.462165	2015
1483	AF	119.088862	33.594104	2015
1484	AF	120.902657	32.051314	2015
1485	AF	119.085802	31.718394	2015
1486	AF	120.902123	31.979458	2015
1487	AF	120.03929	31.93168	2015
1488	AF	119.085073	33.587698	2015
1489	AF	119.08417	34.854067	2015
1490	AF	119.083357	32.034231	2015
1491	AF	119.083014	32.407672	2015
1492	AF	120.43342	31.434393	2015
1493	AF	119.08009	33.93851	2015
1494	AF	120.900442	32.056114	2015
1495	AF	120.43251	30.95202	2015
1496	AF	120.037515	31.546215	2015
1497	AF	120.432003	31.088988	2015
1498	AF	120.899147	31.952809	2015
1499	AF	120.037288	31.516167	2015
1500	AF	120.898868	32.029577	2015
1501	AF	119.073664	31.66572	2015
1502	AF	119.073607	33.581329	2015
1503	AF	119.072	32.318501	2015
1504	AF	119.070349	33.594689	2015
1505	AF	120.431339	32.075257	2015
1506	AF	120.43104	31.57919	2015
1507	AF	120.036468	31.519986	2015
1508	AF	119.068156	34.921508	2015
1509	AF	120.03567	33.27277	2015
1510	AF	120.897292	32.071304	2015
1511	AF	120.897093	31.96912	2015
1512	AF	119.066348	34.278644	2015
1513	AF	119.06522	33.590748	2015
1514	AF	120.035121	31.537629	2015
1515	AF	120.035064	31.68789	2015
1516	AF	119.06444	33.590546	2015
1517	AF	119.064153	33.588681	2015
1518	AF	119.06333	31.327686	2015
1519	AF	120.895947	32.532794	2015
1520	AF	120.428621	32.54133	2015
1521	AF	119.061574	31.330488	2015
1522	AF	120.89534	32.352522	2015
1523	AF	120.034129	31.909372	2015
1524	AF	120.428259	31.423676	2015
1525	AF	119.060382	34.744567	2015
1526	AF	119.058306	31.666421	2015
1527	AF	120.427866	31.468668	2015
1528	AF	120.89391	31.95221	2015
1529	AF	120.893792	31.293216	2015
1530	AF	119.056774	32.449295	2015
1531	AF	119.056128	32.008356	2015
1532	AF	120.893657	32.045126	2015
1533	AF	118.09629	34.608071	2015
1534	AF	120.031798	31.914674	2015
1535	AF	119.054483	33.576739	2015
1536	AF	119.053701	33.634924	2015
1537	AF	119.053661	32.166376	2015
1538	AF	119.051579	33.013837	2015
1539	AF	120.892502	31.969437	2015
1540	AF	120.425999	31.567612	2015
1541	AF	120.425886	33.775315	2015
1542	AF	120.42585	31.823376	2015
1543	AF	119.049114	33.657608	2015
1544	AF	120.891571	31.274812	2015
1545	AF	120.02946	33.440212	2015
1546	AF	120.029012	33.372479	2015
1547	AF	119.047039	34.042491	2015
1548	AF	117.045693	34.432594	2015
1549	AF	120.028387	32.172214	2015
1550	AF	120.89037	32.060121	2015
1551	AF	119.046296	31.323903	2015
1552	AF	119.046198	33.637341	2015
1553	AF	119.045859	33.611457	2015
1554	AF	119.045531	33.571339	2015
1555	AF	119.045184	33.571863	2015
1556	AF	119.044976	31.65748	2015
1557	AF	120.424447	30.949011	2015
1558	AF	120.027839	31.701003	2015
1559	AF	119.044304	31.674167	2015
1560	AF	119.042455	33.636768	2015
1561	AF	120.027001	31.865759	2015
1562	AF	120.888068	31.456195	2015
1563	AF	119.041353	31.931454	2015
1564	AF	120.88739	32.035738	2015
1565	AF	120.02618	32.15339	2015
1566	AF	119.039787	31.659517	2015
1567	AF	119.038781	33.579871	2015
1568	AF	119.037912	34.585725	2015
1569	AF	120.024441	31.59899	2015
1570	AF	120.421414	31.462773	2015
1571	AF	119.035944	31.98636	2015
1572	AF	120.885468	31.712803	2015
1573	AF	120.885182	31.9688	2015
1574	AF	120.884838	31.683999	2015
1575	AF	120.884345	32.023643	2015
1576	AF	120.884126	32.022341	2015
1577	AF	120.883836	31.998544	2015
1578	AF	120.883819	32.006983	2015
1579	AF	120.883728	31.174151	2015
1580	AF	119.032509	33.563217	2015
1581	AF	120.022907	33.54758	2015
1582	AF	120.88333	32.757931	2015
1583	AF	120.88322	32.185093	2015
1584	AF	119.031647	33.583496	2015
1585	AF	119.031348	32.984628	2015
1586	AF	119.030987	33.581455	2015
1587	AF	119.030954	32.081994	2015
1588	AF	120.882748	31.326631	2015
1589	AF	120.88248	32.032137	2015
1590	AF	120.882241	31.25151	2015
1591	AF	119.029885	33.590796	2015
1592	AF	119.029358	33.606758	2015
1593	AF	120.419264	31.564169	2015
1594	AF	120.41908	31.92702	2015
1595	AF	120.41892	32.51933	2015
1596	AF	120.021745	33.546718	2015
1597	AF	120.88208	31.252424	2015
1598	AF	120.882057	31.251499	2015
1599	AF	120.88177	31.325856	2015
1600	AF	119.028024	31.632476	2015
1601	AF	119.02792	31.65245	2015
1602	AF	117.037193	34.441143	2015
1603	AF	120.881106	32.029759	2015
1604	AF	120.880923	31.218383	2015
1605	AF	119.02663	33.505791	2015
1606	AF	119.026377	33.019543	2015
1607	AF	120.880754	31.282261	2015
1608	AF	120.880194	32.030838	2015
1609	AF	120.4175	30.960843	2015
1610	AF	120.417436	31.355914	2015
1611	AF	119.025688	32.163933	2015
1612	AF	119.025229	33.65652	2015
1613	AF	120.879578	31.970924	2015
1614	AF	120.019547	31.69676	2015
1615	AF	120.019513	32.074997	2015
1616	AF	120.417097	30.913556	2015
1617	AF	119.024852	33.597974	2015
1618	AF	120.018512	32.073835	2015
1619	AF	120.01846	32.663874	2015
1620	AF	120.018429	31.788105	2015
1621	AF	119.023156	33.59904	2015
1622	AF	119.022498	33.023276	2015
1623	AF	120.01827	31.992131	2015
1624	AF	120.018214	32.169341	2015
1625	AF	120.018168	32.664067	2015
1626	AF	120.017811	31.726178	2015
1627	AF	120.876011	31.699687	2015
1628	AF	119.022063	31.927181	2015
1629	AF	119.021589	32.998322	2015
1630	AF	119.02095	33.635486	2015
1631	AF	119.020834	34.070276	2015
1632	AF	120.875818	31.285593	2015
1633	AF	120.87521	31.434305	2015
1634	AF	118.071362	34.180843	2015
1635	AF	119.020564	33.017303	2015
1636	AF	119.02036	33.608494	2015
1637	AF	118.069422	34.181266	2015
1638	AF	118.068794	34.594216	2015
1639	AF	119.018694	33.572922	2015
1640	AF	119.018402	33.609592	2015
1641	AF	120.873636	31.454902	2015
1642	AF	120.41477	31.65547	2015
1643	AF	118.06407	34.595551	2015
1644	AF	119.014996	33.580693	2015
1645	AF	119.014938	31.656912	2015
1646	AF	119.014715	33.017588	2015
1647	AF	119.014405	33.574183	2015
1648	AF	119.014329	33.579512	2015
1649	AF	119.014102	31.632595	2015
1650	AF	120.872261	31.976869	2015
1651	AF	120.872177	32.031823	2015
1652	AF	120.87173	31.99965	2015
1653	AF	120.87173	31.99965	2015
1654	AF	120.870861	31.97458	2015
1655	AF	120.870773	32.02681	2015
1656	AF	119.013568	31.441978	2015
1657	AF	119.013366	31.695727	2015
1658	AF	119.012776	34.688276	2015
1659	AF	119.012333	31.442968	2015
1660	AF	120.41348	31.32589	2015
1661	AF	120.012986	32.78554	2015
1662	AF	119.010844	31.577995	2015
1663	AF	119.010245	31.458698	2015
1664	AF	118.061611	34.124845	2015
1665	AF	120.86959	31.989664	2015
1666	AF	120.412763	30.943587	2015
1667	AF	119.009867	34.922194	2015
1668	AF	119.00805	31.57291	2015
1669	AF	120.86814	31.980191	2015
1670	AF	120.011666	32.19451	2015
1671	AF	120.412066	31.689024	2015
1672	AF	120.01091	31.854986	2015
1673	AF	120.010857	32.160303	2015
1674	AF	119.005258	33.382363	2015
1675	AF	120.009831	31.614808	2015
1676	AF	120.009797	33.089769	2015
1677	AF	120.41121	31.082561	2015
1678	AF	120.411043	31.774854	2015
1679	AF	119.003944	33.023007	2015
1680	AF	121.428118	32.090212	2015
1681	AF	120.410162	31.462949	2015
1682	AF	120.863907	31.256249	2015
1683	AF	118.999579	31.386264	2015
1684	AF	120.007453	32.180944	2015
1685	AF	120.863171	32.04026	2015
1686	AF	118.997634	31.388359	2015
1687	AF	120.409408	31.717068	2015
1688	AF	120.409392	31.722834	2015
1689	AF	118.99454	33.556718	2015
1690	AF	120.409252	31.716852	2015
1691	AF	120.408949	31.713752	2015
1692	AF	120.408917	33.188887	2015
1693	AF	120.861526	32.57968	2015
1694	AF	118.993411	33.553918	2015
1695	AF	118.99314	31.567718	2015
1696	AF	120.408805	31.637974	2015
1697	AF	120.860596	31.994782	2015
1698	AF	120.005483	31.914798	2015
1699	AF	118.99178	33.587321	2015
1700	AF	120.86024	32.009689	2015
1701	AF	120.86015	31.361304	2015
1702	AF	120.004613	33.374355	2015
1703	AF	118.990284	31.385449	2015
1704	AF	118.99008	33.008255	2015
1705	AF	118.989453	33.015697	2015
1706	AF	118.989421	33.017032	2015
1707	AF	118.989419	33.517619	2015
1708	AF	120.859418	32.012446	2015
1709	AF	120.859158	32.000588	2015
1710	AF	120.859045	31.047726	2015
1711	AF	118.988864	33.019144	2015
1712	AF	118.988544	31.623449	2015
1713	AF	120.004404	32.192432	2015
1714	AF	120.003936	31.787176	2015
1715	AF	120.003897	31.745868	2015
1716	AF	117.01805	34.712179	2015
1717	AF	120.85877	31.27771	2015
1718	AF	120.858714	31.610161	2015
1719	AF	120.858517	32.014124	2015
1720	AF	120.858517	32.014124	2015
1721	AF	120.858458	32.027096	2015
1722	AF	120.858303	31.266296	2015
1723	AF	118.987859	33.009712	2015
1724	AF	118.98634	31.609711	2015
1725	AF	120.003577	32.134209	2015
1726	AF	120.00326	31.73775	2015
1727	AF	120.407231	33.192233	2015
1728	AF	120.85775	32.733189	2015
1729	AF	118.985711	31.395158	2015
1730	AF	118.984507	31.858212	2015
1731	AF	120.002728	31.755707	2015
1732	AF	118.98407	31.60334	2015
1733	AF	118.984007	33.508878	2015
1734	AF	118.982792	34.852665	2015
1735	AF	118.982094	31.398762	2015
1736	AF	120.002322	32.102303	2015
1737	AF	120.002155	31.743243	2015
1738	AF	120.00186	31.77175	2015
1739	AF	120.856037	32.008498	2015
1740	AF	120.855985	32.032811	2015
1741	AF	120.855864	31.271315	2015
1742	AF	120.001044	32.13614	2015
1743	AF	120.406165	31.571669	2015
1744	AF	120.406062	30.911451	2015
1745	AF	118.97967	32.143459	2015
1746	AF	118.979597	33.021441	2015
1747	AF	118.978161	31.277603	2015
1748	AF	118.97804	31.951373	2015
1749	AF	120.85499	31.275699	2015
1750	AF	120.854693	31.720971	2015
1751	AF	120.85445	31.325977	2015
1752	AF	120.854277	32.009842	2015
1753	AF	120.405769	31.337084	2015
1754	AF	118.976418	33.017246	2015
1755	AF	118.97639	34.227343	2015
1756	AF	118.976171	34.335508	2015
1757	AF	120.854039	32.007917	2015
1758	AF	119.999548	32.106705	2015
1759	AF	118.974177	33.032885	2015
1760	AF	118.97417	31.617693	2015
1761	AF	118.974066	33.033612	2015
1762	AF	118.97402	34.75856	2015
1763	AF	119.998539	31.611859	2015
1764	AF	120.852506	31.158874	2015
1765	AF	118.971138	33.606013	2015
1766	AF	120.404522	31.55801	2015
1767	AF	120.851608	31.315954	2015
1768	AF	119.997808	31.906738	2015
1769	AF	118.967468	31.860263	2015
1770	AF	119.97279	31.82267	2015
1771	AF	119.97253	31.517685	2015
1772	AF	118.887851	34.131723	2015
1773	AF	118.887697	34.311454	2015
1774	AF	120.816526	31.669234	2015
1775	AF	117.975724	34.31697	2015
1776	AF	120.382889	31.608861	2015
1777	AF	120.38261	32.850714	2015
1778	AF	118.886579	33.320921	2015
1779	AF	118.886536	33.702958	2015
1780	AF	118.886536	33.702958	2015
1781	AF	118.886131	32.121269	2015
1782	AF	118.885643	32.167912	2015
1783	AF	118.885287	32.338463	2015
1784	AF	120.816002	32.038067	2015
1785	AF	120.815944	31.638547	2015
1786	AF	120.815565	31.289341	2015
1787	AF	119.971977	31.508671	2015
1788	AF	119.971549	31.81615	2015
1789	AF	119.97154	31.76441	2015
1790	AF	119.971531	31.596173	2015
1791	AF	120.38208	31.645859	2015
1792	AF	118.884842	32.170673	2015
1793	AF	118.88449	33.321355	2015
1794	AF	119.971298	31.778189	2015
1795	AF	119.97116	32.501171	2015
1796	AF	119.970943	31.828887	2015
1797	AF	119.970863	31.589496	2015
1798	AF	119.970844	31.836033	2015
1799	AF	117.971357	33.96063	2015
1800	AF	117.971049	33.90073	2015
1801	AF	117.970949	34.330152	2015
1802	AF	120.814495	31.64019	2015
1803	AF	120.814164	31.014282	2015
1804	AF	120.381435	31.632013	2015
1805	AF	118.881768	33.306191	2015
1806	AF	118.881013	31.789539	2015
1807	AF	119.97039	31.83609	2015
1808	AF	119.969931	31.81744	2015
1809	AF	118.879861	33.315157	2015
1810	AF	117.969247	34.330385	2015
1811	AF	119.96993	31.81744	2015
1812	AF	119.96966	31.759155	2015
1813	AF	119.96958	32.075386	2015
1814	AF	119.96954	31.837734	2015
1815	AF	118.878989	31.800547	2015
1816	AF	118.878469	34.310729	2015
1817	AF	117.966417	34.29865	2015
1818	AF	120.81173	31.3319	2015
1819	AF	120.8115	32.019285	2015
1820	AF	118.878195	32.332209	2015
1821	AF	118.87747	31.33211	2015
1822	AF	120.810628	31.01845	2015
1823	AF	119.96811	31.781071	2015
1824	AF	119.96811	31.781071	2015
1825	AF	120.809584	32.046849	2015
1826	AF	120.809502	32.038441	2015
1827	AF	119.967911	32.355201	2015
1828	AF	119.967911	32.355201	2015
1829	AF	119.967368	31.591216	2015
1830	AF	118.875139	31.339313	2015
1831	AF	118.874158	31.326537	2015
1832	AF	118.87411	32.145389	2015
1833	AF	118.874051	32.11455	2015
1834	AF	117.96166	33.90364	2015
1835	AF	119.967234	32.513231	2015
1836	AF	118.872963	33.309531	2015
1837	AF	118.872935	33.309493	2015
1838	AF	117.96101	33.9052	2015
1839	AF	119.966367	31.514296	2015
1840	AF	117.960446	33.895288	2015
1841	AF	120.807678	31.634294	2015
1842	AF	120.807096	31.329045	2015
1843	AF	120.806983	31.609759	2015
1844	AF	118.872226	32.335525	2015
1845	AF	120.80689	31.019499	2015
1846	AF	118.870879	32.034772	2015
1847	AF	118.870734	33.29456	2015
1848	AF	118.870094	32.12006	2015
1849	AF	117.957153	33.901852	2015
1850	AF	117.957059	34.31018	2015
1851	AF	120.805937	32.029312	2015
1852	AF	119.963954	31.787518	2015
1853	AF	117.954379	33.96608	2015
1854	AF	120.376464	33.732234	2015
1855	AF	116.955662	34.507888	2015
1856	AF	118.868107	31.777748	2015
1857	AF	118.867918	31.959653	2015
1858	AF	118.867605	31.309516	2015
1859	AF	118.867412	31.685105	2015
1860	AF	118.867058	31.98701	2015
1861	AF	118.865917	31.774578	2015
1862	AF	118.865826	32.317818	2015
1863	AF	118.865634	31.989139	2015
1864	AF	118.86558	32.326749	2015
1865	AF	119.962977	31.843904	2015
1866	AF	119.96257	31.817017	2015
1867	AF	119.962542	31.780178	2015
1868	AF	117.949647	33.897043	2015
1869	AF	118.8654	31.788815	2015
1870	AF	118.86536	32.02096	2015
1871	AF	119.962019	31.773368	2015
1872	AF	120.801908	31.114462	2015
1873	AF	120.37446	31.28737	2015
1874	AF	120.374328	31.600233	2015
1875	AF	120.800614	31.727383	2015
1876	AF	118.863936	31.323127	2015
1877	AF	119.961592	31.784015	2015
1878	AF	118.86377	32.345722	2015
1879	AF	118.863769	32.345721	2015
1880	AF	118.863617	31.330122	2015
1881	AF	117.945712	34.312339	2015
1882	AF	117.945221	33.903724	2015
1883	AF	117.94436	33.907811	2015
1884	AF	119.96137	31.790209	2015
1885	AF	119.961096	31.789576	2015
1886	AF	120.37343	33.127656	2015
1887	AF	117.943376	34.317327	2015
1888	AF	118.860673	31.687723	2015
1889	AF	120.798361	31.106418	2015
1890	AF	120.797729	32.036495	2015
1891	AF	120.79769	32.036599	2015
1892	AF	118.860047	31.688031	2015
1893	AF	118.859971	32.119368	2015
1894	AF	118.859736	31.334306	2015
1895	AF	118.859215	32.107722	2015
1896	AF	120.79665	31.642708	2015
1897	AF	117.937639	33.90591	2015
1898	AF	118.858553	31.950444	2015
1899	AF	116.947823	34.733398	2015
1900	AF	119.958631	31.716109	2015
1901	AF	119.95856	31.668257	2015
1902	AF	119.958439	32.457775	2015
1903	AF	118.857727	31.292595	2015
1904	AF	118.857573	31.773769	2015
1905	AF	118.856958	32.139484	2015
1906	AF	120.795341	31.632284	2015
1907	AF	119.958153	31.789902	2015
1908	AF	118.856544	34.451572	2015
1909	AF	118.85639	31.957143	2015
1910	AF	118.856109	31.33888	2015
1911	AF	118.855629	31.782582	2015
1912	AF	118.855439	31.930023	2015
1913	AF	120.37041	31.617453	2015
1914	AF	120.79335	31.075289	2015
1915	AF	120.793198	31.587838	2015
1916	AF	118.85502	31.352429	2015
1917	AF	118.854869	31.928683	2015
1918	AF	118.854854	32.107014	2015
1919	AF	118.854004	31.930875	2015
1920	AF	118.853919	31.969201	2015
1921	AF	120.369769	31.67444	2015
1922	AF	120.369655	31.627184	2015
1923	AF	120.369401	31.670627	2015
1924	AF	120.792443	31.337786	2015
1925	AF	118.853209	33.293285	2015
1926	AF	119.956875	31.635789	2015
1927	AF	120.792134	31.726873	2015
1928	AF	120.792027	31.639485	2015
1929	AF	118.850747	31.946805	2015
1930	AF	118.850711	32.365588	2015
1931	AF	118.850687	32.049158	2015
1932	AF	118.850207	31.938933	2015
1933	AF	117.922142	33.890358	2015
1934	AF	120.367941	31.644002	2015
1935	AF	120.789901	32.039396	2015
1936	AF	118.849703	32.033525	2015
1937	AF	117.918902	33.89937	2015
1938	AF	120.789678	32.033487	2015
1939	AF	120.789538	31.585435	2015
1940	AF	118.84799	31.832307	2015
1941	AF	118.847611	31.946998	2015
1942	AF	120.788857	31.708386	2015
1943	AF	119.954749	31.745586	2015
1944	AF	119.954694	31.824607	2015
1945	AF	120.787148	31.138531	2015
1946	AF	118.8475	32.038119	2015
1947	AF	118.84684	31.939324	2015
1948	AF	118.846519	33.299685	2015
1949	AF	120.366089	31.536867	2015
1950	AF	120.786319	31.139289	2015
1951	AF	118.845931	32.016418	2015
1952	AF	118.84526	32.016591	2015
1953	AF	119.953605	32.497005	2015
1954	AF	119.95355	31.77732	2015
1955	AF	119.953506	31.95285	2015
1956	AF	117.91111	34.314804	2015
1957	AF	116.934746	34.722834	2015
1958	AF	116.93461	34.714859	2015
1959	AF	120.78605	31.138988	2015
1960	AF	118.844719	31.772714	2015
1961	AF	119.953049	31.793358	2015
1962	AF	120.784836	32.087845	2015
1963	AF	120.784716	31.638471	2015
1964	AF	116.932109	34.717427	2015
1965	AF	120.362511	31.55831	2015
1966	AF	118.841991	32.037979	2015
1967	AF	118.8418	33.295969	2015
1968	AF	118.840946	32.038304	2015
1969	AF	118.839973	31.829894	2015
1970	AF	119.950807	31.772512	2015
1971	AF	119.95073	32.570345	2015
1972	AF	120.78167	31.605468	2015
1973	AF	120.781574	31.099615	2015
1974	AF	117.901094	33.904197	2015
1975	AF	118.839467	32.364355	2015
1976	AF	118.83882	31.796711	2015
1977	AF	118.838686	32.011784	2015
1978	AF	120.360881	31.599638	2015
1979	AF	118.837783	31.944987	2015
1980	AF	120.360429	32.505857	2015
1981	AF	117.895983	33.898671	2015
1982	AF	117.895983	33.898671	2015
1983	AF	120.77904	31.252093	2015
1984	AF	120.77885	31.09702	2015
1985	AF	119.948835	32.152792	2015
1986	AF	118.836526	31.8942	2015
1987	AF	118.836496	31.948715	2015
1988	AF	116.922017	34.495038	2015
1989	AF	116.921476	34.771092	2015
1990	AF	120.35999	31.59105	2015
1991	AF	120.778359	31.061245	2015
1992	AF	120.778275	31.061143	2015
1993	AF	120.778263	31.647506	2015
1994	AF	119.948754	31.770816	2015
1995	AF	120.777813	31.097829	2015
1996	AF	120.777557	31.566992	2015
1997	AF	120.77711	31.646944	2015
1998	AF	118.834049	34.310538	2015
1999	AF	118.833822	32.36635	2015
[truncated: 432,105 more rows]
