# Supplementary material for: Research on the evolution and driving forces of the manufacturing industry during the “13th five-year plan” period in Jiangsu province of China based on natural language processing
Source: PLoS One. 2021 Aug 18;16(8):e0256162. doi: 10.1371/journal.pone.0256162 (PMC8372942; doi:10.1371/journal.pone.0256162)
Supplement: S2 File — (ZIP) [file pone.0256162.s003.zip]

Archive with 99 entries (98 files):
- shp_data/
- shp_data/AF_shp_2015.cpg
- shp_data/AF_shp_2015.dbf
- shp_data/AF_shp_2015.sbn
- shp_data/AF_shp_2015.sbx
- shp_data/AF_shp_2015.shp
- shp_data/AF_shp_2015.shp.xml
- shp_data/AF_shp_2015.shx
- shp_data/AF_shp_2020.cpg
- shp_data/AF_shp_2020.dbf
- shp_data/AF_shp_2020.sbn
- shp_data/AF_shp_2020.sbx
- shp_data/AF_shp_2020.shp
- shp_data/AF_shp_2020.shp.xml
- shp_data/AF_shp_2020.shx
- shp_data/MC_shp_2015.cpg
- shp_data/MC_shp_2015.dbf
- shp_data/MC_shp_2015.sbn
- shp_data/MC_shp_2015.sbx
- shp_data/MC_shp_2015.shp
- shp_data/MC_shp_2015.shp.xml
- shp_data/MC_shp_2015.shx
- shp_data/MC_shp_2020.cpg
- shp_data/MC_shp_2020.dbf
- shp_data/MC_shp_2020.sbn
- shp_data/MC_shp_2020.sbx
- shp_data/MC_shp_2020.shp
- shp_data/MC_shp_2020.shp.xml
- shp_data/MC_shp_2020.shx
- shp_data/ME_shp_2015.cpg
- shp_data/ME_shp_2015.dbf
- shp_data/ME_shp_2015.sbn
- shp_data/ME_shp_2015.sbx
- shp_data/ME_shp_2015.shp
- shp_data/ME_shp_2015.shp.xml
- shp_data/ME_shp_2015.shx
- shp_data/ME_shp_2020.cpg
- shp_data/ME_shp_2020.dbf
- shp_data/ME_shp_2020.sbn
- shp_data/ME_shp_2020.sbx
- shp_data/ME_shp_2020.shp
- shp_data/ME_shp_2020.shp.xml
- shp_data/ME_shp_2020.shx
- shp_data/PM_shp_2015.cpg
- shp_data/PM_shp_2015.dbf
- shp_data/PM_shp_2015.sbn
- shp_data/PM_shp_2015.sbx
- shp_data/PM_shp_2015.shp
- shp_data/PM_shp_2015.shp.xml
- shp_data/PM_shp_2015.shx
- shp_data/PM_shp_2020.cpg
- shp_data/PM_shp_2020.dbf
- shp_data/PM_shp_2020.sbn
- shp_data/PM_shp_2020.sbx
- shp_data/PM_shp_2020.shp
- shp_data/PM_shp_2020.shp.xml
- shp_data/PM_shp_2020.shx
- shp_data/PP_shp_2015.cpg
- shp_data/PP_shp_2015.dbf
- shp_data/PP_shp_2015.sbn
- shp_data/PP_shp_2015.sbx
- shp_data/PP_shp_2015.shp
- shp_data/PP_shp_2015.shp.xml
- shp_data/PP_shp_2015.shx
- shp_data/PP_shp_2020.cpg
- shp_data/PP_shp_2020.dbf
- shp_data/PP_shp_2020.sbn
- shp_data/PP_shp_2020.sbx
- shp_data/PP_shp_2020.shp
- shp_data/PP_shp_2020.shp.xml
- shp_data/PP_shp_2020.shx
- shp_data/TC_shp_2015.cpg
- shp_data/TC_shp_2015.dbf
- shp_data/TC_shp_2015.sbn
- shp_data/TC_shp_2015.sbx
- shp_data/TC_shp_2015.shp
- shp_data/TC_shp_2015.shp.xml
- shp_data/TC_shp_2015.shx
- shp_data/TC_shp_2020.cpg
- shp_data/TC_shp_2020.dbf
- shp_data/TC_shp_2020.sbn
- shp_data/TC_shp_2020.sbx
- shp_data/TC_shp_2020.shp
- shp_data/TC_shp_2020.shp.xml
- shp_data/TC_shp_2020.shx
- shp_data/WF_shp_2015.cpg
- shp_data/WF_shp_2015.dbf
- shp_data/WF_shp_2015.sbn
- shp_data/WF_shp_2015.sbx
- shp_data/WF_shp_2015.shp
- shp_data/WF_shp_2015.shp.xml
- shp_data/WF_shp_2015.shx
- shp_data/WF_shp_2020.cpg
- shp_data/WF_shp_2020.dbf
- shp_data/WF_shp_2020.sbn
- shp_data/WF_shp_2020.sbx
- shp_data/WF_shp_2020.shp
- shp_data/WF_shp_2020.shp.xml
- shp_data/WF_shp_2020.shx
