# Supplementary material for: Research on the evolution and driving forces of the manufacturing industry during the “13th five-year plan” period in Jiangsu province of China based on natural language processing
Source: PLoS One. 2021 Aug 18;16(8):e0256162. doi: 10.1371/journal.pone.0256162 (PMC8372942; doi:10.1371/journal.pone.0256162)
Supplement: S2 File — (ZIP) [file pone.0256162.s003.zip › shp_data/AF_shp_2015.shp.xml]

<?xml version="1.0" encoding="UTF-8"?>
<metadata xml:lang="zh"><Esri><CreaDate>20210301</CreaDate><CreaTime>14340200</CreaTime><ArcGISFormat>1.0</ArcGISFormat><SyncOnce>FALSE</SyncOnce><DataProperties><itemProps><itemName Sync="TRUE">面_农副产品2015</itemName><imsContentType Sync="TRUE">002</imsContentType><itemLocation><linkage Sync="TRUE">file://\\DESKTOP-9Q8SVGB\E$\2020大创\poi\数据整理\POI渔网数据.mdb</linkage><protocol Sync="TRUE">Local Area Network</protocol></itemLocation></itemProps><lineage><Process ToolSource="d:\program files (x86)\arcgis\desktop10.5\ArcToolbox\Toolboxes\Conversion Tools.tbx\FeatureClassToFeatureClass" Date="20201217" Time="193236">FeatureClassToFeatureClass 农副产品2015 E:\2020大创\poi\数据整理\POI渔网数据.mdb 面_农副产品2015 # "FID_1 "FID_1" true true false 10 Long 0 10 ,First,#,农副产品2015,FID_1,-1,-1;Id "Id" true true false 10 Long 0 10 ,First,#,农副产品2015,Id,-1,-1;Count_ "Count_" true true false 10 Long 0 10 ,First,#,农副产品2015,Count_,-1,-1" #</Process></lineage></DataProperties><SyncDate>20201217</SyncDate><SyncTime>19323300</SyncTime><ModDate>20201217</ModDate><ModTime>19323300</ModTime></Esri><dataIdInfo><envirDesc Sync="TRUE"> Version 6.2 (Build 9200) ; Esri ArcGIS 10.5.0.6491</envirDesc><dataLang><languageCode value="zho" Sync="TRUE"></languageCode><countryCode value="CHN" Sync="TRUE"></countryCode></dataLang><idCitation><resTitle Sync="TRUE">面_农副产品2015</resTitle><presForm><PresFormCd value="005" Sync="TRUE"></PresFormCd></presForm></idCitation><spatRpType><SpatRepTypCd value="001" Sync="TRUE"></SpatRepTypCd></spatRpType></dataIdInfo><mdLang><languageCode value="zho" Sync="TRUE"></languageCode><countryCode value="CHN" Sync="TRUE"></countryCode></mdLang><distInfo><distFormat><formatName Sync="TRUE">个人地理数据库要素类</formatName></distFormat></distInfo><mdHrLv><ScopeCd value="005" Sync="TRUE"></ScopeCd></mdHrLv><mdHrLvName Sync="TRUE">dataset</mdHrLvName><spatRepInfo><VectSpatRep><geometObjs Name="面_农副产品2015"><geoObjTyp><GeoObjTypCd value="002" Sync="TRUE"></GeoObjTypCd></geoObjTyp><geoObjCnt Sync="TRUE">0</geoObjCnt></geometObjs><topLvl><TopoLevCd value="001" Sync="TRUE"></TopoLevCd></topLvl></VectSpatRep></spatRepInfo><spdoinfo><ptvctinf><esriterm Name="面_农副产品2015"><efeatyp Sync="TRUE">Simple</efeatyp><efeageom code="4" Sync="TRUE"></efeageom><esritopo Sync="TRUE">FALSE</esritopo><efeacnt Sync="TRUE">0</efeacnt><spindex Sync="TRUE">TRUE</spindex><linrefer Sync="TRUE">FALSE</linrefer></esriterm></ptvctinf></spdoinfo><eainfo><detailed Name="面_农副产品2015"><enttyp><enttypl Sync="TRUE">面_农副产品2015</enttypl><enttypt Sync="TRUE">Feature Class</enttypt><enttypc Sync="TRUE">0</enttypc></enttyp><attr><attrlabl Sync="TRUE">OBJECTID</attrlabl><attalias Sync="TRUE">OBJECTID</attalias><attrtype Sync="TRUE">OID</attrtype><attwidth Sync="TRUE">4</attwidth><atprecis Sync="TRUE">0</atprecis><attscale Sync="TRUE">0</attscale><attrdef Sync="TRUE">Internal feature number.</attrdef><attrdefs Sync="TRUE">Esri</attrdefs><attrdomv><udom Sync="TRUE">Sequential unique whole numbers that are automatically generated.</udom></attrdomv></attr><attr><attrlabl Sync="TRUE">Shape</attrlabl><attalias Sync="TRUE">Shape</attalias><attrtype Sync="TRUE">Geometry</attrtype><attwidth Sync="TRUE">0</attwidth><atprecis Sync="TRUE">0</atprecis><attscale Sync="TRUE">0</attscale><attrdef Sync="TRUE">Feature geometry.</attrdef><attrdefs Sync="TRUE">Esri</attrdefs><attrdomv><udom Sync="TRUE">Coordinates defining the features.</udom></attrdomv></attr><attr><attrlabl Sync="TRUE">FID_1</attrlabl><attalias Sync="TRUE">FID_1</attalias><attrtype Sync="TRUE">Integer</attrtype><attwidth Sync="TRUE">4</attwidth><atprecis Sync="TRUE">0</atprecis><attscale Sync="TRUE">0</attscale></attr><attr><attrlabl Sync="TRUE">Id</attrlabl><attalias Sync="TRUE">Id</attalias><attrtype Sync="TRUE">Integer</attrtype><attwidth Sync="TRUE">4</attwidth><atprecis Sync="TRUE">0</atprecis><attscale Sync="TRUE">0</attscale></attr><attr><attrlabl Sync="TRUE">Count_</attrlabl><attalias Sync="TRUE">Count_</attalias><attrtype Sync="TRUE">Integer</attrtype><attwidth Sync="TRUE">4</attwidth><atprecis Sync="TRUE">0</atprecis><attscale Sync="TRUE">0</attscale></attr><attr><attrlabl Sync="TRUE">Shape_Length</attrlabl><attalias Sync="TRUE">Shape_Length</attalias><attrtype Sync="TRUE">Double</attrtype><attwidth Sync="TRUE">8</attwidth><atprecis Sync="TRUE">0</atprecis><attscale Sync="TRUE">0</attscale><attrdef Sync="TRUE">Length of feature in internal units.</attrdef><attrdefs Sync="TRUE">Esri</attrdefs><attrdomv><udom Sync="TRUE">Positive real numbers that are automatically generated.</udom></attrdomv></attr><attr><attrlabl Sync="TRUE">Shape_Area</attrlabl><attalias Sync="TRUE">Shape_Area</attalias><attrtype Sync="TRUE">Double</attrtype><attwidth Sync="TRUE">8</attwidth><atprecis Sync="TRUE">0</atprecis><attscale Sync="TRUE">0</attscale><attrdef Sync="TRUE">Area of feature in internal units squared.</attrdef><attrdefs Sync="TRUE">Esri</attrdefs><attrdomv><udom Sync="TRUE">Positive real numbers that are automatically generated.</udom></attrdomv></attr></detailed></eainfo><mdDateSt Sync="TRUE">20201217</mdDateSt></metadata>
